# Supplementary material for: Olive Pomace Extract Acts as a New Potent Ferroptosis Inhibitor in Human Cells
Source: Molecules. 2025 Jul 24;30(15):3095. doi: 10.3390/molecules30153095 (PMC12348466; doi:10.3390/molecules30153095)
Supplement: Supplementary file 1 [file molecules-30-03095-s001.zip]

Archive with 1 entries (1 files):
- molecules-3713653-supplementary.pdf
